# Supplementary material for: The living heart: Climate gradients predict desert mountain endemism
Source: Ecol Evol. 2021 Mar 15;11(9):4366–78. doi: 10.1002/ece3.7333 (PMC8093673; doi:10.1002/ece3.7333)
Supplement: Supplementary file 1 — Appendix S1 [file ECE3-11-4366-s001.xlsx]

## Sheet: Sheet1
								% contribution										Permutation importance
Species	Family	Guild	EPBC Act status	Number of records	Training AUC	Predicted geographic range size (km2)	Habitat specialist Y/N	geo	aspect	bio01	bio03	bio05	bio12	bio17	elevation	slope	tri	geo	aspect	bio01	bio03	bio05	bio12	bio17	elevation	slope	tri
Catellotrachia bagoti	Camaenidae	land snail	Not listed	14	0.997	859.601	Y	90.4	0	0	0	0	0	9.4	0	0.1	0	52.1	0	0	4.4	1.1	0.6	41	0	0.8	0
Catellotrachia bensteadeana	Camaenidae	land snail	Not listed	15	0.999	146.556	Y	97.4	0	0	0	0	0.2	0	0	0	2.4	99.3	0	0	0	0	0.4	0.1	0	0	0.2
Catellotrachia caupona	Camaenidae	land snail	Not listed	5	1	34.3888	Y	98	0	0.5	1	0	0	0.3	0.1	0	0	95.1	0.1	4	0.3	0	0	0	0.5	0	0
Catellotrachia elleryi	Camaenidae	land snail	Not listed	15	0.995	304.488	Y	94.3	0	0.2	0	5.5	0	0	0	0	0	96.8	0	0	0	3.2	0	0	0	0	0
Catellotrachia emilia	Camaenidae	land snail	Not listed	10	1	2.05464	Y	96.9	0	0	1.3	0	0	0.9	0	0.9	0	99.4	0	0	0.6	0	0	0	0	0	0
Catellotrachia esau	Camaenidae	land snail	Not listed	27	0.907	4247.62	Y	85.9	2.4	0.5	1.8	0	4.1	3.7	0	0	1.6	75	0	0	1.6	0	0	13.3	0	0	10.1
Catellotrachia euzyga	Camaenidae	land snail	Endangered	13	0.999	46.9396	Y	99.8	0.1	0	0	0	0	0.1	0	0	0	99.9	0	0	0	0	0	0	0	0	0
Catellotrachia filixiana	Camaenidae	land snail	Not listed	4	NA	10.1614	Y	Too few records to model
Catellotrachia hortulana	Camaenidae	land snail	Not listed	9	0.998	171.144	Y	99.1	0	0	0	0	0.9	0	0	0	0	99.7	0	0	0	0	0.3	0	0	0	0
Catellotrachia hughana	Camaenidae	land snail	Not listed	6	1	36.9364	Y	96.8	0	0	0	0	2.8	0.4	0	0	0	5	0	0	0	0	94.6	0.4	0	0	0
Catellotrachia illarana	Camaenidae	land snail	Not listed	5	0.997	199.519	Y	83.6	0	0.4	0.4	3.1	0.2	11.2	1	0	0	86.2	0	2	2.9	2	0	6.6	0.4	0	0
Catellotrachia jesseana	Camaenidae	land snail	Not listed	10	0.999	29.8688	Y	93.7	4.1	0	1.9	0	0	0.2	0.2	0	0	78.6	1.9	0	18.2	0	0	0.4	0.9	0	0
Catellotrachia rossana	Camaenidae	land snail	Not listed	6	0.999	90.3475	Y	99.2	0.8	0	0	0	0	0	0	0	0	99.9	0.1	0	0	0	0	0	0	0	0
Catellotrachia runutjirbana	Camaenidae	land snail	Not listed	6	1	6.30901	Y	91.4	0	0.2	0	0	0	0	0	8.4	0	99.1	0	0.2	0	0	0	0	0	0.7	0
Catellotrachia setigera	Camaenidae	land snail	Not listed	109	0.845	8418.07	N	NA	5.3	1.9	35.8	1.8	23.1	10.1	5	1.2	15.9	NA	0.6	0.2	11.3	1.8	6.6	17.4	11.3	11.5	39.2
Catellotrachia strangewayana	Camaenidae	land snail	Not listed	8	0.999	115.061	Y	98.2	0	0	0	1.6	0	0.2	0	0	0	99.8	0	0	0	0.1	0	0.1	0	0	0
Catellotrachia winneckeana	Camaenidae	land snail	Not listed	8	0.999	64.1746	Y	98.7	0	0	0	0	0	0	1.2	0.1	0	99.9	0	0	0	0	0	0	0.1	0	0
Dirutrachia sublevata	Camaenidae	land snail	Not listed	7	0.993	396.987	Y	98.2	0	0.8	1	0	0	0	0	0	0	96.8	0	1.6	1.6	0	0	0	0	0	0
Divellomelon hillieri	Camaenidae	land snail	Not listed	7	0.998	142.26	Y	73.8	0	1	0	0	7.6	0	0	17.6	0	51.9	0	0.4	0	0	47.4	0	0	0.3	0
Granulomelon adcockianum	Camaenidae	land snail	Not listed	135	0.81	16450	N	NA	2.5	22.8	3.3	3.8	18.3	39.6	4.6	3.8	1.1	NA	0	8.3	11	3.1	13	19.3	13.6	7.9	23.9
Granulomelon grandituberculatum	Camaenidae	land snail	Not listed	52	0.936	8757.02	N	NA	0.7	9	8	1.2	28.4	33.3	8.5	1.7	9.2	NA	0.2	21.7	4.1	1.5	19.6	11.9	34.2	1.1	5.8
Granulomelon squamulosum	Camaenidae	land snail	Not listed	15	0.991	2281.1	Y	80.1	0	0	0.2	0	2.3	0	0	16.4	0.9	43	0	0	0	0	14.1	0	0	42.9	0
Pupilla ficulnea	Pupillidae	land snail	Not listed	3	NA	3.92576	Y	Too few records to model
Sinumelon bednalli	Camaenidae	land snail	Endangered	18	0.996	226.642	Y	96.3	1.2	0.2	0	0	0	2.1	0	0.1	0.1	99.8	0.1	0	0	0	0	0	0	0	0
Sinumelon expositum	Camaenidae	land snail	Not listed	86	0.81	13302.5	N	NA	4.3	0.7	10.5	23.4	38.8	5.1	2.8	10.3	4	NA	0	0.8	24.2	28.5	13.3	12.1	3.2	13.4	4.3
Sinumelon gillensis	Camaenidae	land snail	Not listed	13	0.987	2712.41	Y	59.2	0.4	9.9	3.1	0.6	0.3	26.4	0	0	0	11.8	0.3	14.3	39.1	6.4	0	27.9	0	0	0
Tateropa aemula	Charopidae	land snail	Not listed	3	NA	0.0026	Y	Too few records to model
Acacia dolicophylla	Fabaceae	plant	Not listed	7	0.996	853.091	Y	93.6	0	0	0.1	0.3	0	5.5	0.5	0	0	4.4	0	0	0	4.8	0	90.2	0.5	0	0
Acacia sp. Krichauf Range	Fabaceae	plant	Not listed	7	0.998	183.795	N	NA	2	0	54.6	3.5	10.9	17	0.4	7.9	3.7	NA	0.9	0.4	0.2	62.9	31.5	3.6	0.6	0	0.9
Acacia undoolyana	Fabaceae	plant	Vulnerable	16	0.996	1629.19	Y	98.3	0	0.1	0.3	0	1.2	0	0	0	0.1	95.7	0	0	1.1	0	0.8	0.6	1.8	0	0
Actinotus schwarzii	Apiaceae	plant	Vulnerable	17	0.996	533.795	Y	66.5	1.5	26.5	1.6	3.2	0	0.4	0.1	0.1	0	10	0.1	59.3	1.2	28		1.3	0.1	0.1	0
Amperea spicata	Euphorbiaceae	plant	Not listed	4	NA	8.39	Y	Too few records to model
Aristida latzii	Poaceae	plant	Not listed	24	0.813	12691.7	N	NA	0	24.6	0.1	0	6.5	6.9	15.7	2	44.1	NA	0	26.7	0.7	0	8.5	4.4	34.8	9	15.9
Austrostipa aquarii	Poaceae	plant	Not listed	18	0.874	8840.97	N	NA	0.2	23.2	5.3	0	1.7	2.6	0.6	63.9	2.4	NA	0	36.5	0	0	16.5	4.8	0	41.1	1.2
Austrostipa centralis	Poaceae	plant	Not listed	22	0.932	7588.88	N	NA	7.2	23.4	12.1	32.3	0	3.8	1.4	19.7	0	NA	4.4	66.4	8.9	1.2	0	4.2	0	14.9	0
Austrostipa feresetacea	Poaceae	plant	Not listed	18	0.932	4892.31	N	NA	12.2	68.7	0.7	0.2	0.1	13.6	1.5	1.9	1.3	NA	3.5	70.7	0.7	0.8	0.1	19	0	0	5.3
Caesia sp. Mt Zeil	Hemerocallidaceae	plant	Not listed	3	1	1.55	N	NA	0	0	0.5	1.2	0	0	98.3	0	0	NA	0	0	1.2	98.8	0	0	0	0	0
Cremnothamnus thomsonii	Asteraceae	plant	Not listed	150	0.842	10751.7	N	NA	0	0.1	42.2	1.5	1.8	7.5	4.4	6.8	35.7	NA	0	0	35.3	2.5	0.7	5.6	0.2	3	52.5
Eremophila ovata	Scrophulariaceae	plant	Not listed	26	0.916	1801.32	Y	37.1	2.1	0.8	11.1	1.9	0	43.1	0	2.4	1.5	7.8	3.9	0	22	0	0	62.4	0	0	3.8
Eremophila sp. Mt Edward	Scrophulariaceae	plant	Not listed	6	0.98	4585.11	N	NA	4.8	18.3	0.1	0	76.9	0	0	0	0	NA	0.8	4.2	0.2	0	94.9	0	0	0	0
Glycine sp. Talipata	Fabaceae	plant	Not listed	9	0.943	8218.98	Y	83.8	3.5	0	3.4	0	9.2	0.1	0	0	0	21.4	0	0	8.3	0	62.7	7.6	0	0	0
Goodenia faucicum	Goodeniaceae	plant	Not listed	7	0.999	39.0024	Y	99.1	0	0.4	0	0	0	0	0.4	0	0	100	0	0	0	0	0	0	0	0	0
Hakea grammatophylla	Proteaceae	plant	Not listed	27	0.985	2231.68	Y	67.2	1.3	21	0.3	0	0.3	0	6.1	1.6	2.2	84.7	1	2.9	0.7	0	0.9	0.2	6.4	0	3.2
Hakea standleyensis	Proteaceae	plant	Not listed	10	0.998	264.716	Y	87.3	3.8	0.1	0	4.8	2	1.9	0	0	0	40	1.8	2.1	0	0.2	0	55.8	0	0	0
Hibbertia sp. Chewings Range	Dilloaceae	plant	Not listed	12	0.981	3028.64	Y	53.7	3.1	0	43	0	0	0.2	0	0.1	0	2.4	0	0	97.2	0	0	0.4	0	0.1	0
Hysterobaeckea behrii	Myrtaceae	plant	Not listed	4	NA	0.058	Y	Too few records to model
Indigophera sp. areyonga	Fabaceae	plant	Not listed	4	NA	3.52	Y	Too few records to model
Juncus sp. MacDonnell Ranges	Juncaceae	plant	Not listed	50	0.796	6813.77	N	NA	1.9	4.6	40.2	4.4	3.1	41.9	0.6	3.2	0	NA	3.1	4.6	40.9	10.6	2.1	17.9	1.7	1.5	0
Leucopogon sonderensis	Ericaceae	plant	Not listed	11	0.998	468.322	Y	77.3	0.3	0.7	0	4.4	0	0	17.3	0	0	11.5	0.3	0	0	2	0	0	86.1	0	0
Livistona mariae	Arecaceae	plant	Endangered	10	0.983	210.241	Y	83.2	0.2	0	0	0	10.6	0	5.6	0	0.3	68.1	0	0	0	0	30.3	0.4	1.1	0	0
Macrozamia macdonnellii	Zamiaceae	plant	Vulnerable	27	0.902	7071.09	N	NA	0.7	19.1	4.3	7	2.8	0.1	0	0	65.9	NA	0.1	0.8	4.9	16.1	9.7	1	0	0	67.3
Melaleuca pauciflorus	Myrtaceae	plant	Not listed	28	0.951	5496.28	Y	45.7	0.3	1.2	7	34	0.7	0.3	2.4	0.2	8.3	36	1.1	0.1	3.9	21.4	4.4	4	1.9	1	26.3
Minuria tridens	Asteraceae	plant	Vulnerable	33	0.901	8775.41	Y	64.9	7	0.3	4	0	0.1	2.5	1	5.4	14.8	33.7	1.5	0.1	4.2	0	0.2	8.7	0.4	7.7	43.3
Neurachne tenuifolia	Poaceae	plant	Not listed	18	0.986	3965.53	Y	76	8.3	0	0.1	1	0	0.3	0.6	13.2	0.5	75.2	9.5	0	0	0	0	7.1	0	8.2	0
Olearia macdonnellensis	Asteraceae	plant	Vulnerable	11	0.999	93.1468	Y	97.4	1.2	0.7	0	0	0	0	0	0.7	0	99.8	0	0.2	0	0	0	0	0	0	0
Olearia sp. Mt Edward	Asteraceae	plant	Not listed	2	NA	1.42	Y	Too few records to model
Olearia sp. Waterhouse Range	Asteraceae	plant	Not listed	9	0.992	794.529	Y	89.6	0.4	6.1	3.8	0	0	0.1	0	0	0	97.7	0	0	2.3	0	0	0	0	0	0
Pimelea interioris	Thymelaeaceae	plant	Not listed	19	0.98	3324.13	Y	43.7	1.2	0	31.7	0.7	4.7	7.7	0	9.2	1.2	3.6	0	0	13.9	0	22.3	26.9	0	30.5	2.8
Pluchea macdonnellensis	Asteraceae	plant	Not listed	16	0.92	5045.24	Y	10	0.2	0.9	0	6.2	4.5	64.3	13.2	0.1	0.7	0	0.3	5.1	0	0.9	3	74.5	15.1	1	0
Prostanthera schultzii	Lamiaceae	plant	Vulnerable	13	0.998	130.683	Y	81.4	1.8	0	0.4	1.1	1	0	13.1	0	1.2	95.3	0.9	0	0	0	0.7	0	1.8	0	1.3
Ricinocarpos gloria-medii	Euphorbiaceae	plant	Vulnerable	20	0.998	139.995	Y	98.6	0	0	1.3	0	0	0	0	0	0	99.3	0	0	0.6	0	0.1	0	0	0	0
Scaevola Mt Liebig	Goodeniaceae	plant	Not listed	3	NA	0.81	Y	Too few records to model
Sida sp. Chewings Range	Malvaceae	plant	Not listed	10	0.995	790.699	Y	98.1	0.7	0	0	0	0	1.2	0	0	0.1	45.8	7.2	0	0	0	0	46.9	0	0	0
Stenanthemum centrale	Melanthieae	plant	Not listed	23	0.947	6296.77	Y	68.8	0.1	0.2	4.2	1.6	9.3	0.8	0	10	4.8	23.8	0.4	0	0	9.7	60	1.1	0	2	3.1
Thryoptomene sp. Missionary Plain	Myrtaceae	plant	Not listed	4	0.999	58.4984	N	NA	3.4	26.5	43.5	5.4	7.9	0	10.5	2.8	0	NA	0	56.9	0	39.3	3.7	0	0	0.1	0
Amytornis purnelli	Maluridae	vertebrate	Not listed	272	0.749	11101.7	N	NA	0	2.3	73.9	0.2	6.5	2.3	7.3	0.7	6.8	NA	0	0	49	0	20	0	0.7	0	30.3
Anilios centralis	Typhlopidae	vertebrate	Not listed	32	0.83	12609.2	N	NA	0	36.2	0	0	5.1	11.6	0.1	35.4	11.6	NA	0	38.1	0	0	8.6	16.2	0	0	37.1
Crenadactylus horni	Gekkonidae	vertebrate	Not listed	73	0.889	1015.97	N	NA	2.2	3.4	26.6	8.2	11.2	18.6	9.1	8	12.6	NA	0.1	9.9	5.7	31.6	10.6	17.5	18.9	0	5.6
Diplodactlyus galeatus	Gekkonidae	vertebrate	Not listed	40	0.843	17224.3	N	NA	4.9	29.8	1.5	4.6	12	36.6	4.1	3	3.6	NA	1.4	44.1	1.2	7.4	15.2	11.9	17.7	0	1
Gehyra moritzi	Gekkonidae	vertebrate	Not listed	162	0.832	12311.4	N	NA	0	10.2	22.2	4.5	16.7	6	6.3	0.7	33.5	NA	0	14.4	6.2	29	14.5	10.1	7.9	5	12.9
Heteronotia fasciolatus	Gekkonidae	vertebrate	Not listed	32	0.888	8106.67	Y	21.4	2.2	1.5	2.4	0	0	3.4	0.3	0	68.9	19.8	0.3	3.7	6.4	0	0.1	0	4.5	0	65.1
Lerista frosti	Scincidae	vertebrate	Not listed	65	0.829	12293.3	N	NA	1	0.5	7.4	34.4	2.8	9.1	25.4	0.2	19.3	NA	0	2.6	9.6	37.9	2.2	7.3	33.8	0.3	6.1
Liopholis margaretae	Scincidae	vertebrate	Not listed	54	0.892	4159.74	N	NA	2	6.9	14.9	2.6	16.2	8.9	1.6	0	47	NA	1	13.3	16.6	11	15.7	8.4	0	0	34
Liopholis slateri	Scincidae	vertebrate	Not listed	73	0.927	8288.76	N	NA	0.6	7	16.1	3.2	52.3	8.2	6.7	5.8	0.1	NA	0	7.4	0.9	8.8	68.5	5.6	4.6	3.8	0.4
Litoria gilleni	Pelodryadidae	vertebrate	Not listed	109	0.905	5992.93	N	NA	0	15.4	50.1	3.5	16.6	2.1	6.4	0.3	5.7	NA	0	13.5	37.5	9	6.5	1.5	6.5	4.2	21.3
Morelia bredli	Pythonidae	vertebrate	Not listed	57	0.858	8858.16	N	NA	0.2	12	7.4	13.6	19.3	16.1	29.7	0.6	1.2	NA	0.1	6	8.3	10.5	20.6	13.5	37	2.1	1.8
Nephrurus amyae	Gekkonidae	vertebrate	Not listed	118	0.892	6295.65	N	NA	0	15.2	16.3	23.9	12.8	10.4	14.7	0	6.6	NA	0.1	10.4	8.7	40.1	4	8.5	28.1	0.1	0
Oedura cincta	Gekkonidae	vertebrate	Not listed	49	0.927	8719.22	Y	15.3	3.6	17.2	2.2	8.9	9.4	20.8	6.2	0.6	15.9	18.2	0.5	19.9	3	6.9	6.5	11.8	15.9	4.4	12.9
Oedura luritja	Gekkonidae	vertebrate	Not listed	8	0.99	4705.51	Y	61.9	4.5	21.9	0	0.7	0	0	0	0	11	77.9	0.9	14.7	0	1.2	0	0	0	0	5.3
Strophurus intermedius	Gekkonidae	vertebrate	Not listed	9	0.999	103.307	Y	96.2	3.2	0	0	0	0	0.1	0	0	0.5	98	0.7	0	0	0	0	0	0	0	1.3
Vermicella vermiformis	Elapidae	vertebrate	Not listed	25	0.969	6526.27	N	NA	3.2	1.2	5.5	6.1	14.3	46.1	3.6	6.5	13.7	NA	0.8	7	2.6	17.5	13.6	18.5	14.9	5.9	19.2
Zyzomys pedunculatus	Muridae	vertebrate	Critically Endangered	16	0.999	32.003	N	NA	0.1	3.9	0.1	3.3	0.1	12.6	66.9	0	12.9	NA	0.1	0.7	1.4	0.1	0.5	73.8	23.3	0	0
